# Supplementary material for: Gastrointestinal parasite infections and self-medication in wild chimpanzees surviving in degraded forest fragments within an agricultural landscape mosaic in Uganda
Source: PLoS One. 2017 Jul 10;12(7):e0180431. doi: 10.1371/journal.pone.0180431 (PMC5503243; doi:10.1371/journal.pone.0180431)
Supplement: S1 Data File — (XLSX) [file pone.0180431.s001.xlsx]

## Sheet: 1. Raw data (from microscopy)
1. Results from microscopic examination. Chimpanzee faecal samples (n=432) that were positive for each parasite via simple sedimentation are indicated by '1'
				Protozoa	Protozoa	Protozoa	Protozoa	Protozoa	Protozoa	Protozoa	Protozoa	Protozoa	Cestode	Trematode	Nematode	Nematode	Nematode	Nematode	Nematode
No. Samples (n=432)	Survey period	Biweekly Period (& sample size)	Faecal sample ID #	Troglodytella abrassarti	Troglocorys cava	Entamoeba coli	Entamoeba sp./spp.	Iodamoeba buetschlii	Giardia intestinalis	Chilomastix mesnili	Balantidium coli	Blastocystis sp.	Bertiella sp.	Dicrocoelium-like Trematode (egg)	Spirurid-like (egg)	Strongyloides (egg + larva)	Hookworm	Oesophagostomum sp.	Probstmayria gombensis		Free-living nematodes (plural spp.)
1	Period 1	September (2) 2012	D001	1													1	1
2	Period 1	n=33	D002	1			1									1	1	1
3	Period 1		D003	1														1
4	Period 1		D004	1														1
5	Period 1		D005	1			1
6	Period 1		D006			1											1	1	1
7	Period 1		D007	1												1	1
8	Period 1		D008	1			1									1	1
9	Period 1		D009	1			1						1
10	Period 1		D010	1												1					1
11	Period 1		D011	1	1		1
12	Period 1		D012	1
13	Period 1		D013	1												1	1	1			1
14	Period 1		D014	1			1									1
15	Period 1		D015	1												1		1
16	Period 1		D016	1													1	1
17	Period 1		D017	1			1									1	1	1	1
18	Period 1		D018	1			1									1
19	Period 1		D019	1
20	Period 1		D020	1													1	1
21	Period 1		D021		1														1
22	Period 1		D022	1			1									1	1
23	Period 1		D023	1	1		1									1	1
24	Period 1		D024	1			1									1	1	1	1		1
25	Period 1		D025	1												1	1	1			1
26	Period 1		D026	1												1	1	1
27	Period 1		D027															1
28	Period 1		D028	1													1
29	Period 1		D029	1		1	1										1	1			1
30	Period 1		D030	1
31	Period 1		D031	1			1										1	1
32	Period 1		D032	1			1
33	Period 1		D033	1	1		1										1				1
34	Period 1	October (1) 2012	D039													1	1	1	1		1
35	Period 1	n=46	D040	1												1		1			1
36	Period 1		D041	1	1																1
37	Period 1		D042	1	1											1					1
38	Period 1		D043	1	1											1					1
39	Period 1		D044	1			1									1
40	Period 1		D045														1	1
41	Period 1		D046	1																	1
42	Period 1		D047	1													1	1
43	Period 1		D048	1												1					1
44	Period 1		D049	1			1											1
45	Period 1		D050			1	1				1						1
46	Period 1		D051	1												1	1	1
47	Period 1		D052				1										1	1			1
48	Period 1		D053	1
49	Period 1		D054	1			1									1	1	1			1
50	Period 1		D055	1			1									1	1
51	Period 1		D056
52	Period 1		D057	1												1	1	1			1
53	Period 1		D058	1												1					1
54	Period 1		D059								1							1
55	Period 1		D060	1			1									1					1
56	Period 1		D061	1			1									1	1	1
57	Period 1		D062	1												1	1
58	Period 1		D063	1			1									1	1
59	Period 1		D064	1			1									1		1
60	Period 1		D065	1			1									1	1	1
61	Period 1		D066								1							1
62	Period 1		D067													1	1	1
63	Period 1		D068	1													1	1
64	Period 1		D069	1
65	Period 1		D070	1												1		1
66	Period 1		D071													1		1
67	Period 1		D072	1			1									1	1	1
68	Period 1		D073								1						1	1
69	Period 1		D074	1			1											1
70	Period 1		D075	1												1		1
71	Period 1		D076	1			1									1	1	1			1
72	Period 1		D077	1												1		1
73	Period 1		D078	1												1		1
74	Period 1		D079	1												1		1			1
75	Period 1		D080	1												1	1	1			1
76	Period 1		D081													1		1			1
77	Period 1		D082						1								1	1			1
78	Period 1		D083	1	1											1	1	1
79	Period 1		D084	1												1
80	Period 1	October (2) 2012	D085	1												1
81	Period 1	n=30	D086	1												1		1
82	Period 1		D087	1												1					1
83	Period 1		D088	1												1	1	1
84	Period 1		D089	1	1											1		1
85	Period 1		D090	1												1	1	1
86	Period 1		D091	1												1
87	Period 1		D092	1
88	Period 1		D093	1	1												1
89	Period 1		D094	1				1								1
90	Period 1		D095														1	1
91	Period 1		D096	1			1										1	1
92	Period 1		D097	1												1	1
93	Period 1		D098	1												1
94	Period 1		D099	1			1
95	Period 1		D100				1				1							1
96	Period 1		D101	1	1		1											1			1
97	Period 1		D102	1			1														1
98	Period 1		D103				1											1
99	Period 1		D104	1			1														1
100	Period 1		D105				1										1	1			1
101	Period 1		D106	1			1									1					1
102	Period 1		D107													1
103	Period 1		D108	1				1
104	Period 1		D109																1
105	Period 1		D110	1			1									1	1	1
106	Period 1		D111	1	1		1										1				1
107	Period 1		D112	1			1	1								1	1				1
108	Period 1		D113	1												1	1				1
109	Period 1		D114								1	1					1	1
110	Period 1	November (1) 2012	D115	1	1													1	1		1
111	Period 1	n=32	D116	1																	1
112	Period 1		D117	1			1										1	1
113	Period 1		D118	1												1		1
114	Period 1		D119	1			1											1
115	Period 1		D120	1												1		1
116	Period 1		D121	1			1											1
117	Period 1		D124	1			1									1					1
118	Period 1		D125	1			1									1	1	1
119	Period 1		D126	1			1
120	Period 1		D127				1									1		1
121	Period 1		D132	1			1									1		1	1		1
122	Period 1		D133													1		1
123	Period 1		D134	1				1
124	Period 1		D135				1										1	1
125	Period 1		D136	1			1										1	1			1
126	Period 1		D137	1												1	1
127	Period 1		D138	1			1									1	1
128	Period 1		D140	1			1									1
129	Period 1		D141	1			1									1
130	Period 1		D143	1			1
131	Period 1		D144	1			1										1	1			1
132	Period 1		D145								1						1	1
133	Period 1		D146								1						1	1
134	Period 1		D147	1												1	1	1	1
135	Period 1		D148	1	1					1						1		1
136	Period 1		D149	1			1									1	1
137	Period 1		D150	1			1
138	Period 1		D151	1			1										1
139	Period 1		D152	1	1
140	Period 1		D153								1							1
141	Period 1		D154	1												1		1
142	Period 1	November (2) 2012	D155	1												1		1
143	Period 1	n=31	D156	1												1		1
144	Period 1		D157	1
145	Period 1		D158	1			1									1
146	Period 1		D159		1		1										1
147	Period 1		D160													1		1			1
148	Period 1		D161	1			1
149	Period 1		D162	1			1														1
150	Period 1		D165								1							1	1
151	Period 1		D166														1	1
152	Period 1		D167													1	1	1
153	Period 1		D169	1	1		1
154	Period 1		D170	1	1
155	Period 1		D171	1
156	Period 1		D172	1												1	1	1
157	Period 1		D173	1														1
158	Period 1		D174	1												1	1	1
159	Period 1		D176	1												1		1
160	Period 1		D177	1			1										1	1			1
161	Period 1		D178	1			1										1	1
162	Period 1		D179													1	1
163	Period 1		D180				1										1	1
164	Period 1		D181	1
165	Period 1		D182	1												1	1	1
166	Period 1		D183	1	1											1
167	Period 1		D184	1			1									1	1
168	Period 1		D185	1			1											1
169	Period 1		D186																		1
170	Period 1		D187															1
171	Period 1		D188	1												1		1
172	Period 1		D190	1		1
173	Period 2	February (2) 2013	D191	1												1	1		1
174	Period 2	n=14	D192	1												1	1		1
175	Period 2		D193	1
176	Period 2		D194	1			1									1		1	1
177	Period 2		D195	1			1									1	1
178	Period 2		D198	1	1		1									1	1
179	Period 2		D199	1												1			1
180	Period 2		D205	1	1		1									1	1
181	Period 2		D206	1												1	1
182	Period 2		D207															1	1
183	Period 2		D208	1	1
184	Period 2		D209	1												1
185	Period 2		D210	1												1	1		1
186	Period 2		D211	1												1		1			1
187	Period 2	March (1) 2013	D219	1			1									1	1
188	Period 2	n=91	D220	1												1			1
189	Period 2		D221	1														1
190	Period 2		D222	1												1			1
191	Period 2		D223	1	1		1									1
192	Period 2		D224	1			1
193	Period 2		D225	1			1
194	Period 2		D226	1			1	1									1
195	Period 2		D227													1	1		1
196	Period 2		D228	1			1									1	1
197	Period 2		D229				1
198	Period 2		D230	1	1												1	1	1
199	Period 2		D231	1	1											1		1
200	Period 2		D232	1	1
201	Period 2		D233													1	1	1			1
202	Period 2		D234	1												1		1
203	Period 2		D235	1	1		1									1		1
204	Period 2		D236								1						1	1	1
205	Period 2		D237	1			1
206	Period 2		D238	1	1											1
207	Period 2		D239	1			1											1
208	Period 2		D240	1	1												1
209	Period 2		D241	1	1		1										1
210	Period 2		D242	1				1											1
211	Period 2		D243	1													1
212	Period 2		D244	1			1
213	Period 2		D245	1			1
214	Period 2		D246								1						1	1
215	Period 2		D247				1									1		1
216	Period 2		D248															1
217	Period 2		D249	1
218	Period 2		D250	1
219	Period 2		D251															1	1
220	Period 2		D252													1	1	1	1		1
221	Period 2		D253	1	1												1
222	Period 2		D254
223	Period 2		D255	1	1		1									1	1	1
224	Period 2		D256	1												1		1
225	Period 2		D257	1
226	Period 2		D258																1
227	Period 2		D259	1			1
228	Period 2		D260	1	1											1					1
229	Period 2		D261																1
230	Period 2		D262	1	1											1
231	Period 2		D263	1			1									1					1
232	Period 2		D264	1			1									1		1
233	Period 2		D265	1			1									1	1	1
234	Period 2		D266	1												1
235	Period 2		D267	1			1									1
236	Period 2		D268	1			1									1	1	1
237	Period 2		D269	1			1									1		1	1
238	Period 2		D272				1									1		1	1
239	Period 2		D273	1			1					1				1	1		1
240	Period 2		D274	1												1	1
241	Period 2		D275				1									1		1
242	Period 2		D276			1	1				1					1	1
243	Period 2		D277
244	Period 2		D278	1			1
245	Period 2		D279	1	1		1									1	1
246	Period 2		D280	1	1		1
247	Period 2		D281				1										1
248	Period 2		D282	1			1									1
249	Period 2		D283				1	1													1
250	Period 2		D284	1			1									1	1	1
251	Period 2		D285	1												1	1		1
252	Period 2		D286	1												1
253	Period 2		D288	1			1	1								1	1	1
254	Period 2		D289	1			1
255	Period 2		D290	1			1									1
256	Period 2		D291	1	1		1
257	Period 2		D292	1	1											1		1	1
258	Period 2		D293	1	1											1		1
259	Period 2		D294	1												1
260	Period 2		D295	1	1	1	1									1		1	1
261	Period 2		D296	1	1		1
262	Period 2		D297															1
263	Period 2		D298	1												1			1
264	Period 2		D299	1			1									1			1
265	Period 2		D301	1	1
266	Period 2		D302	1	1											1
267	Period 2		D303	1												1					1
268	Period 2		D304	1			1
269	Period 2		D305				1											1
270	Period 2		D306															1
271	Period 2		D307	1	1												1	1
272	Period 2		D308	1												1	1
273	Period 2		D309				1									1	1	1
274	Period 2		D310	1	1	1	1									1		1
275	Period 2		D311	1	1	1	1									1	1	1
276	Period 2		D312	1	1	1	1					1				1	1	1
277	Period 2		D313	1												1
278	Period 2	March (2) 2013	D314	1												1
279	Period 2	n=65	D315	1												1	1
280	Period 2		D316				1									1		1	1
281	Period 2		D317	1															1
282	Period 2		D318	1												1
283	Period 2		D319													1	1	1
284	Period 2		D320	1	1		1									1
285	Period 2		D321														1	1
286	Period 2		D322														1	1
287	Period 2		D323	1		1						1				1		1
288	Period 2		D324	1		1										1	1
289	Period 2		D325	1
290	Period 2		D326	1		1										1
291	Period 2		D327	1		1	1										1
292	Period 2		D328	1		1										1		1
293	Period 2		D331	1			1														1
294	Period 2		D332	1			1											1
295	Period 2		D333	1	1		1									1	1	1
296	Period 2		D334	1			1									1	1	1			1
297	Period 2		D335	1			1										1	1	1
298	Period 2		D336		1		1									1	1	1			1
299	Period 2		D337	1	1		1									1
300	Period 2		D338															1
301	Period 2		D339	1	1		1									1
302	Period 2		D340				1	1								1	1		1		1
303	Period 2		D342	1												1	1
304	Period 2		D343	1												1
305	Period 2		D344	1		1										1	1		1
306	Period 2		D345	1								1				1		1	1
307	Period 2		D346	1															1
308	Period 2		D347	1												1	1	1
309	Period 2		D348	1													1
310	Period 2		D349	1												1	1				1
311	Period 2		D350	1		1											1
312	Period 2		D352	1												1
313	Period 2		D353	1		1										1		1
314	Period 2		D354	1								1				1
315	Period 2		D355	1		1											1				1
316	Period 2		D356	1		1						1									1
317	Period 2		D357	1		1
318	Period 2		D358														1	1
319	Period 2		D359	1		1										1	1	1
320	Period 2		D360	1												1	1	1
321	Period 2		D361	1		1										1	1	1
322	Period 2		D362													1	1
323	Period 2		D363	1			1									1	1
324	Period 2		D364	1												1	1	1			1
325	Period 2		D365	1												1	1				1
326	Period 2		D366	1			1						1				1	1
327	Period 2		D367	1
328	Period 2		D368	1			1										1	1
329	Period 2		D369	1			1									1
330	Period 2		D370	1												1
331	Period 2		D371	1			1									1	1	1			1
332	Period 2		D372	1																	1
333	Period 2		D373	1							1
334	Period 2		D374	1							1
335	Period 2		D375	1							1							1
336	Period 2		D377	1
337	Period 2		D378	1												1
338	Period 2		D381	1														1
339	Period 2		D382	1			1										1
340	Period 2		D383			1	1	1								1		1
341	Period 2		D384	1
342	Period 2		D385	1			1											1
343	Period 2	April (1) 2013	D386	1			1									1		1	1
344	Period 2	n=55	D387	1															1
345	Period 2		D388															1
346	Period 2		D389	1	1		1					1						1	1
347	Period 2		D390
348	Period 2		D392	1					1							1	1				1
349	Period 2		D393	1			1									1		1			1
350	Period 2		D394													1		1			1
351	Period 2		D395	1								1				1		1
352	Period 2		D396														1	1
353	Period 2		D397	1								1				1
354	Period 2		D398	1			1	1	1			1				1	1				1
355	Period 2		D399	1			1					1				1		1	1		1
356	Period 2		D400	1								1				1		1			1
357	Period 2		D401	1			1
358	Period 2		D402	1								1				1
359	Period 2		D403	1								1				1	1	1
360	Period 2		D404	1					1			1				1	1	1
361	Period 2		D405			1	1					1				1	1	1	1
362	Period 2		D406	1								1				1	1
363	Period 2		D407	1													1
364	Period 2		D408	1			1	1								1	1	1			1
365	Period 2		D409								1
366	Period 2		D410	1	1	1										1		1
367	Period 2		D411														1	1
368	Period 2		D412	1													1	1
369	Period 2		D413	1												1	1	1
370	Period 2		D414	1			1									1	1	1
371	Period 2		D415								1						1	1			1
372	Period 2		D416	1	1				1			1				1	1	1
373	Period 2		D417				1				1							1			1
374	Period 2		D418	1												1	1				1
375	Period 2		D419				1									1	1	1			1
376	Period 2		D420	1												1	1		1		1
377	Period 2		D421	1	1	1															1
378	Period 2		D422								1							1
379	Period 2		D423	1								1				1	1	1
380	Period 2		D424	1	1		1					1				1			1
381	Period 2		D425				1										1	1	1		1
382	Period 2		D426	1	1											1	1				1
383	Period 2		D427								1						1	1			1
384	Period 2		D428	1												1		1	1
385	Period 2		D429	1		1										1	1	1			1
386	Period 2		D430	1		1	1									1		1
387	Period 2		D431	1												1			1
388	Period 2		D433	1		1	1									1		1
389	Period 2		D434	1		1	1									1	1	1	1		1
390	Period 2		D435	1			1									1	1	1	1		1
391	Period 2		D436	1												1	1	1	1		1
392	Period 2		D437			1										1	1	1
393	Period 2		D438	1															1
394	Period 2		D439	1								1				1					1
395	Period 2		D440	1		1	1										1				1
396	Period 2		D441	1	1		1									1	1				1
397	Period 2		D442	1	1	1	1														1
398	Period 2	April (2) 2013	D444	1			1					1				1	1		1
399	Period 2	n=35	D445			1	1									1	1	1
400	Period 2		D446	1			1									1	1	1	1
401	Period 2		D447				1				1						1
402	Period 2		D448													1		1
403	Period 2		D449	1										1		1	1				1
404	Period 2		D450	1			1									1		1	1
405	Period 2		D451	1			1										1		1		1
406	Period 2		D452	1												1	1				1
407	Period 2		D453	1												1	1
408	Period 2		D454	1			1									1			1		1
409	Period 2		D455	1			1										1	1	1
410	Period 2		D456	1																	1
411	Period 2		D457	1													1		1		1
412	Period 2		D458	1			1									1			1		1
413	Period 2		D459	1												1	1	1			1
414	Period 2		D460	1	1							1	1			1	1
415	Period 2		D461	1	1											1	1	1			1
416	Period 2		D462	1								1				1		1			1
417	Period 2		D465			1		1								1		1
418	Period 2		D466	1												1	1
419	Period 2		D467	1								1			1				1		1
420	Period 2		D468	1	1				1			1				1		1	1		1
421	Period 2		D469	1												1
422	Period 2		D470	1								1				1	1	1			1
423	Period 2		D471	1												1	1	1
424	Period 2		D472	1	1											1	1	1	1
425	Period 2		D473	1								1				1	1	1			1
426	Period 2		D474	1												1	1		1
427	Period 2		D475	1								1				1
428	Period 2		D476	1	1	1			1			1				1	1	1	1
429	Period 2		D477	1												1	1				1
430	Period 2		D478	1			1									1
431	Period 2		D480	1								1				1	1		1		1
432	Period 2		D481	1	1											1		1

## Sheet: 2. Climate data
	1. Climate data for the period August 2012 - April 2013 (see article text)
	Survey Period	Biweekly Period	Monthly Rainfall Classification	Cumulative Rainfall (mm)	Mean Relative Humidity %	Mean Max.Temp (degrees celsius)	Mean Min.Temp (degrees celsius)
		August (1) 2012	WET	66	88.1	28.7	16.3
		August (2) 2012		135	88	29.1	16.1
		September (1) 2012	WET	35	88.9	28.6	15.9
	Period 1	September (2) 2012		66.4	85.7	29.7	15.6
		October (1) 2012	WET	52.6	87.5	29.3	16.6
		October (2) 2012		95.3	87.9	29.5	16.8
		November (1) 2012	WET	116.7	88.8	29.2	16.2
		November (2) 2012		82.4	86.5	29.7	16.5
		December (1) 2012	TRANSIENT	45.6	84.5	29.8	16.5
		December (2) 2012		52.6	84.7	28.7	16.4
		January (1) 2013	DRY	1.8	78.6	30.2	15.6
		January (2) 2013		2.2	72.9	32.5	15.4
		February (1) 2013	DRY	10	70.3	32.8	15.3
	Period 2	February (2) 2013		4.4	66.7	33.9	14.5
		March (1) 2013	TRANSIENT	18.2	71.6	33.5	17
		March (2) 2013		55.6	81.5	30.6	17.4
		April (1) 2013	WET	161	84.7	30.5	17.6
		April (2) 2013		82.8	85.9	30.1	16.9
			Wet = >100 mm rainfall
			Dry = ≤50 mm rainfall
			Transient = 51-100 mm rainfall

## Sheet: 3. Leaf swallowing data
A)	Number and % faecal samples containing whole unchewed leaves in each biweekly period (n=406 faecal samples inspected macroscopically)
	Biweekly Period	No. faeces inspected	No. with whole unchewed leaves	% with whole unchewed leaves
	September (2) 2012	28	0	0
	October (1) 2012	43	7	16.28
	October (2) 2012	30	3	10
	November (1) 2012	33	1	3.03
	November (2) 2012	30	4	13.33
	February (2) 2013	21	9	42.86
	March (1) 2013	81	9	11.11
	March (2) 2013	61	4	6.56
	April (1) 2013	46	7	15.22
	April (2) 2013	33	4	12.12
	Totals:	406	48
B)	Co-occurrence of whole unchewed leaves and macroscopic parasites in faeces (n=406 faecal samples inspected macroscopically); parasites identified by DNA sequence analysis (see article text)
	Faecal sample ID #	Biweekly period	Whole leaves present?	Macroscopic parasite present?	Plant Species (No. leaves)	Macroscopic Parasite (No. present in faecal sample)
	D45	October (1) 2012	YES		Aneilema (10)
	D49	October (1) 2012	YES		Aneilema (1)
	D53	October (1) 2012	YES	YES	Aneilema (3)	O.stephanostomum (1)
	D56	October (1) 2012	YES		Aneilema (5)
	D65	October (1) 2012	YES		Aneilema (≥5)
	D66	October (1) 2012	YES		Aneilema (30)
	D80	October (1) 2012	YES		Aneilema (2)
	D85	October (2) 2012		YES		O.stephanostomum (1)
	D95	October (2) 2012	YES		Aneilema (1)
	D98	October (2) 2012	YES		Aneilema (1)
	D110	October (2) 2012	YES		Aneilema (8)
	D121	November (1) 2012		YES		O.stephanostomum (1)
	D135	November (1) 2012	YES		Aneilema (12)
	D159	November (2) 2012	YES		Aneilema (5)
	D170	November (2) 2012	YES		Lantana (2)
	D180	November (2) 2012	YES		Aneilema (1)
	D181	November (2) 2012	YES		Aneilema (10)
	D193	February (2) 2013	YES		Aneilema (4)
	D196	February (2) 2013	YES		Aneilema (33)
	D197	February (2) 2013	YES		Aneilema (30)
	D199	February (2) 2013	YES		Aneilema (46)
	D201	February (2) 2013	YES		Aneilema (2)
	D203	February (2) 2013	YES		Aneilema (2)
	D205	February (2) 2013	YES		Hispid grass blade (1)
	D206	February (2) 2013	YES		Aneilema (1)
	D208	February (2) 2013	YES		Aneilema (6)
	D220	March (1) 2013		YES		O.stephanostomum (1)
	D225	March (1) 2013	YES		Aneilema (1)
	D236	March (1) 2013	YES		Aneilema (≥20)
	D237	March (1) 2013	YES		Aneilema (2)
	D239	March (1) 2013	YES		Aneilema (1)
	D241	March (1) 2013	YES		Aneilema (≥17)
	D243	March (1) 2013	YES		Aneilema (16)
	D246	March (1) 2013	YES		Aneilema (≥26)
	D252	March (1) 2013	YES		Aneilema (1)
	D289	March (1) 2013	YES		Aneilema (≥3)
	D319	March (2) 2013	YES		Aneilema (1)
	D326	March (2) 2013	YES		Aneilema (2) Lantana (2)
	D345	March (2) 2013	YES		Aneilema (4) Desmodium (2)
	D369	March (2) 2013	YES		Aneilema (2)
	D399	April (1) 2013	YES	YES	Aneilema (23)	O.stephanostomum (7)
	D415	April (1) 2013	YES		Aneilema (10)
	D416	April (1) 2013	YES	YES	Aneilema (2)	O.stephanostomum (2)
	D421	April (1) 2013		YES		Bertiella sp. (1)
	D422	April (1) 2013	YES	YES	Aneilema (≥1)	Bertiella sp. (1)
	D425	April (1) 2013	YES		Aneilema (1) Desmodium (c.10)
	D427	April (1) 2013	YES		Aneilema (25)
	D429	April (1) 2013	YES		Aneilema (≥3)
	D449	April (2) 2013		YES		O.stephanostomum (1)
	D450	April (2) 2013		YES		O.stephanostomum (1)
	D455	April (2) 2013		YES		Bertiella sp. (1)
	D460	April (2) 2013		YES		O.stephanostomum (1)
	D466	April (2) 2013	YES		Aneilema (4)
	D469	April (2) 2013	YES		Aneilema (4)
	D473	April (2) 2013	YES		Aneilema (1)
	D476	April (2) 2013	YES	YES	Aneilema (1)	O.stephanostomum (1)
